# Supplementary material for: Structural and Thermoanalytical Characterization of 3D Porous PDMS Foam Materials: The Effect of Impurities Derived from a Sugar Templating Process
Source: Polymers (Basel). 2018 Jun 5;10(6):616. doi: 10.3390/polym10060616 (PMC6404115; doi:10.3390/polym10060616)
Supplement: Supplementary file 1 [file polymers-10-00616-s001.zip]

Archive with 6 entries (3 files):
- polymers-310554-supplementary-proofdone/
- polymers-310554-supplementary-proofdone/polymers-310554.figure.revision/
- polymers-310554-supplementary-proofdone/polymers-310554.figure.revision/pdms_sponge (Converted).mov
- polymers-310554-supplementary-proofdone/polymers-310554.figure.revision/__MACOSX/
- polymers-310554-supplementary-proofdone/polymers-310554.figure.revision/__MACOSX/._pdms_sponge (Converted).mov
- polymers-310554-supplementary-proofdone/polymers-310554.supplementary.proofdone.docx
